# Supplementary material for: Black Ginseng Ameliorates Cellular Senescence via p53-p21/p16 Pathway in Aged Mice
Source: Biology (Basel). 2022 Jul 25;11(8):1108. doi: 10.3390/biology11081108 (PMC9331701; doi:10.3390/biology11081108)
Supplement: Supplementary file 1 [file biology-11-01108-s001.zip]

Archive with 2 entries (2 files):
- biology-1619922-File S1.pdf
- biology-1619922-Table S1.pdf
